# Supplementary material for: The low genetic diversity of the Jingmen tick virus in Guinea sheds light on the recent introduction of the virus to West Africa
Source: Parasit Vectors. 2025 Nov 4;18:446. doi: 10.1186/s13071-025-07089-z (PMC12584544; doi:10.1186/s13071-025-07089-z)
Supplement: Supplementary file 2 — Additional file 2. Table S1. List of sequences of JMTV used for phylogenetic analysis. [file 13071_2025_7089_MOESM2_ESM.xlsx]

## Sheet: Data
Additional file 2: Table S3. List of sequences of JMTV used for phylogenetic analysis
Segment 1	Segment 2	Segment 3	Segment 4
MW721978_China_2019_H.longicornis_JTV/SZYD10	MW722002_China_2019_H.longicornis_JTV/SZYD10	MW722021_China_2019_H.longicornis_JTV/SZYD10	MW722053_China_2019_H.longicornis_JTV/SZYD10
OP612410_Guinea_2022_Rh.annulatus_KITV/2022/5	OP612425_Guinea_2022_Rh.annulatus_KITV/2022/5	OP612440_Guinea_2022_Rh.annulatus_KITV/2022/5	OP612455_Guinea_2022_Rh.annulatus_KITV/2022/5
OP612413_Guinea_2022_Rh.geigyi_KITV/2022/8	OP612428_Guinea_2022_Rh.geigyi_KITV/2022/8	OP612443_Guinea_2022_Rh.geigyi_KITV/2022/8	OP612458_Guinea_2022_Rh.geigyi_KITV/2022/8
OP612411_Guinea_2022_Rh.geigyi_KITV/2022/6	OP612426_Guinea_2022_Rh.geigyi_KITV/2022/6	OP612441_Guinea_2022_Rh.geigyi_KITV/2022/6	OP612456_Guinea_2022_Rh.geigyi_KITV/2022/6
OP612412_Guinea_2022_Rh.annulatus_KITV/2022/7	OP612427_Guinea_2022_Rh.annulatus_KITV/2022/7	OP612442_Guinea_2022_Rh.annulatus_KITV/2022/7	OP612457_Guinea_2022_Rh.annulatus_KITV/2022/7
OP612409_Guinea_2022_Rh.geigyi_KITV/2022/4	OP612424_Guinea_2022_Rh.geigyi_KITV/2022/4	OP612439_Guinea_2022_Rh.geigyi_KITV/2022/4	OP612454_Guinea_2022_Rh.geigyi_KITV/2022/4
OP612405_Guinea_2022_Rh.geigyi_KITV/2022/2-3	OP612420_Guinea_2022_Rh.geigyi_KITV/2022/2-3	OP612435_Guinea_2022_Rh.geigyi_KITV/2022/2-3	OP612450_Guinea_2022_Rh.geigyi_KITV/2022/2-3
OP612404_Guinea_2022_Rh.geigyi_KITV/2022/2-2	OP612419_Guinea_2022_Rh.geigyi_KITV/2022/2-2	OP612434_Guinea_2022_Rh.geigyi_KITV/2022/2-2	OP612449_Guinea_2022_Rh.geigyi_KITV/2022/2-2
OP612402_Guinea_2022_Rh.geigyi_KITV/2022/1-4	OP612417_Guinea_2022_Rh.geigyi_KITV/2022/1-4	OP612432_Guinea_2022_Rh.geigyi_KITV/2022/1-4	OP612447_Guinea_2022_Rh.geigyi_KITV/2022/1-4
OP612401_Guinea_2022_Rh.geigyi_KITV/2022/1-3	OP612416_Guinea_2022_Rh.geigyi_KITV/2022/1-3	OP612431_Guinea_2022_Rh.geigyi_KITV/2022/1-3	OP612446_Guinea_2022_Rh.geigyi_KITV/2022/1-3
OP612400_Guinea_2022_Rh.geigyi_KITV/2022/1-2	OP612415_Guinea_2022_Rh.geigyi_KITV/2022/1-2	OP612430_Guinea_2022_Rh.geigyi_KITV/2022/1-2	OP612445_Guinea_2022_Rh.geigyi_KITV/2022/1-2
OP612408_Guinea_2022_Rh.geigyi_KITV/2022/3-3	OP612423_Guinea_2022_Rh.geigyi_KITV/2022/3-3	OP612438_Guinea_2022_Rh.geigyi_KITV/2022/3-3	OP612453_Guinea_2022_Rh.geigyi_KITV/2022/3-3
OP612407_Guinea_2022_Rh.geigyi_KITV/2022/3-2	OP612422_Guinea_2022_Rh.geigyi_KITV/2022/3-2	OP612437_Guinea_2022_Rh.geigyi_KITV/2022/3-2	OP612452_Guinea_2022_Rh.geigyi_KITV/2022/3-2
MH155892_Brazil_2016_Rh.microplus_JMTV_1	MH155890_Brazil_2016_Rh.microplus_JMTV_1	MH155891_Brazil_2016_Rh.microplus_JMTV_1	MH155893_Brazil_2016_Rh.microplus_JMTV_1
MH155896_Brazil_2016_Rh.microplus_JTMV_3	MH155894_Brazil_2016_Rh.microplus_JTMV_3	MH155895_Brazil_2016_Rh.microplus_JTMV_3	MH155897_Brazil_2016_Rh.microplus_JTMV_3
MH155907_Brazil_2015_Rh.microplus_JTMV_100	MH155905_Brazil_2015_Rh.microplus_JTMV_100	MH155906_Brazil_2015_Rh.microplus_JTMV_100	MH155908_Brazil_2015_Rh.microplus_JTMV_100
NC034222_Brazil_2011_Rh.microplus_MGTV/V4/11	NC034225_Brazil_2011_Rh.microplus_MGTV/V4/11	NC034223_Brazil_2011_Rh.microplus_MGTV/V4/11	NC034224_Brazil_2011_Rh.microplus_MGTV/V4/11
ON186504_Kenya_2019_Am.sparsum_MT293	ON186511_Kenya_2019_Am.sparsum_MT293	ON186514_Kenya_2019_Am.sparsum_MT293	ON186526_Kenya_2019_Am.sparsum_MT293
ON186499_Kenya_2019_Amblyomma_sp._MT328	ON186506_Kenya_2019_Amblyomma_sp._MT328	ON186513_Kenya_2019_Amblyomma_sp._MT328	ON186520_Kenya_2019_Amblyomma_sp._MT328
ON186500_Kenya_2019_Amblyomma_sp._MT308	ON186507_Kenya_2019_Amblyomma_sp._MT308	ON186516_Kenya_2019_Amblyomma_sp._MT308	ON186521_Kenya_2019_Amblyomma_sp._MT308
MN095527_Laos_2017_Am.testudinarium_Lao_PDR	MN095528_Laos_2017_Am.testudinarium_Lao_PDR	MN095529_Laos_2017_Am.testudinarium_Lao_PDR	MN095530_Laos_2017_Am.testudinarium_Lao_PDR
LC628152_Japan_2018_Am.testudinarium_18EH32	LC628153_Japan_2018_Am.testudinarium_18EH32	LC628154_Japan_2018_Am.testudinarium_18EH32	LC628155_Japan_2018_Am.testudinarium_18EH32
LC628176_Japan_2019_Am.testudinarium_ISK55	LC628177_Japan_2019_Am.testudinarium_ISK55	LC628178_Japan_2019_Am.testudinarium_ISK55	LC628179_Japan_2019_Am.testudinarium_ISK55
LC628156_Japan_2019_Am.testudinarium_19EH-IM24	LC628157_Japan_2019_Am.testudinarium_19EH-IM24	LC628158_Japan_2019_Am.testudinarium_19EH-IM24	LC628159_Japan_2019_Am.testudinarium_19EH-IM24
LC628164_Japan_2020_Am.testudinarium_IM-OI96	LC628165_Japan_2020_Am.testudinarium_IM-OI96	LC628166_Japan_2020_Am.testudinarium_IM-OI96	LC628167_Japan_2020_Am.testudinarium_IM-OI96
LC628148_Japan_2018_Am.testudinarium_18EH12	LC628149_Japan_2018_Am.testudinarium_18EH12	LC628150_Japan_2018_Am.testudinarium_18EH12	LC628151_Japan_2018_Am.testudinarium_18EH12
LC628160_Japan_2019_Am.testudinarium_IM-OI2	LC628161_Japan_2019_Am.testudinarium_IM-OI2	LC628162_Japan_2019_Am.testudinarium_IM-OI2	LC628163_Japan_2019_Am.testudinarium_IM-OI2
MT080097_China_2016_Am.testudinarium_Yunnan2016	MT080098_China_2016_Am.testudinarium_Yunnan2016	MT080099_China_2016_Am.testudinarium_Yunnan2016	MT080100_China_2016_Am.testudinarium_Yunnan2016
MK721868_China_2016_Dermacentor_silvarum_HLJ43	MK721869_China_2016_Dermacentor_silvarum_HLJ43	MK721870_China_2016_Dermacentor_silvarum_HLJ43	MK721871_China_2016_Dermacentor_silvarum_HLJ43
MK721864_China_2016_Dermacentor_silvarum_HLJ42	MK721865_China_2016_Dermacentor_silvarum_HLJ42	MK721866_China_2016_Dermacentor_silvarum_HLJ42	MK721867_China_2016_Dermacentor_silvarum_HLJ42
MK721860_China_2016_H.concinna_HLJ41	MK721861_China_2016_H.concinna_HLJ41	MK721862_China_2016_H.concinna_HLJ41	MK721863_China_2016_H.concinna_HLJ41
MK721856_China_2016_Am.javanense_GX46	MK721857_China_2016_Am.javanense_GX46	MK721858_China_2016_Am.javanense_GX46	MK721859_China_2016_Am.javanense_GX46
MK721852_China_2016_Am.javanens_GX44	MK721853_China_2016_Am.javanens_GX44	MK721854_China_2016_Am.javanens_GX44	MK721855_China_2016_Am.javanens_GX44
MH814977_China_2017_Rh.microplus_YNTV4	MH814978_China_2017_Rh.microplus_YNTV4	MH814979_China_2017_Rh.microplus_YNTV4	MH814980_China_2017_Rh.microplus_YNTV4
LC628172 _Japan_2020_Am.testudinarium_IM-OI119	LC628173 _Japan_2020_Am.testudinarium_IM-OI119	LC628174 _Japan_2020_Am.testudinarium_IM-OI119	LC628175 _Japan_2020_Am.testudinarium_IM-OI119
OQ158902_China_2020_H.longicornis_SCWL_tick_virus_isolate_PC-18	OQ158903_China_2020_H.longicornis_SCWL_tick_virus_isolate_PC-18	OQ158904_China_2020_H.longicornis_SCWL_tick_virus_isolate_PC-18	OQ158905_China_2020_H.longicornis_SCWL_tick_virus_isolate_PC-18
OQ320759_China_2020_Ixodes_ovatus_Sichuan_tick_virus_isolate_PC-16	OQ320760_China_2020_Ixodes_ovatus_Sichuan_tick_virus_isolate_PC-16	OQ320761_China_2020_Ixodes_ovatus_Sichuan_tick_virus_isolate_PC-16	OQ320762_China_2020_Ixodes_ovatus_Sichuan_tick_virus_isolate_PC-16
OQ320755_China_2020_H.longicornis_Sichuan_tick_virus_isolate_PC-13	OQ320756_China_2020_H.longicornis_Sichuan_tick_virus_isolate_PC-13	OQ320757_China_2020_H.longicornis_Sichuan_tick_virus_isolate_PC-13	OQ320758_China_2020_H.longicornis_Sichuan_tick_virus_isolate_PC-13
LC628168_Japan_2020_Am.testudinarium_IM-OI108	LC628169_Japan_2020_Am.testudinarium_IM-OI108	LC628170_Japan_2020_Am.testudinarium_IM-OI108	LC628171_Japan_2020_Am.testudinarium_IM-OI108
MG703253_China_2016_Am.javanense_GXTV108	MG703254_China_2016_Am.javanense_GXTV108	MG703252_China_2016_Am.javanense_GXTV108	MG703255_China_2016_Am.javanense_GXTV108
MK687422_China_2016_Am.javanense_GX45	MK687423_China_2016_Am.javanense_GX45	MK687424_China_2016_Am.javanense_GX45	MK687425_China_2016_Am.javanense_GX45
MW341210_Guinea_2018_tick_KITV/2018/2	MW341211_Guinea_2018_tick_KITV/2018/2	MW341212_Guinea_2018_tick_KITV/2018/2	MW341213_Guinea_2018_tick_KITV/2018/2
MW721954_China_2019_Rh.microplus_JTV/HAHH5	MW721979_China_2019_Rh.microplus_JTV/HAHH5	MW722004_China_2019_Rh.microplus_JTV/HAHH5	MW722029_China_2019_Rh.microplus_JTV/HAHH5
MW721956_China_2019_Rh.microplus_JTV/HAHH2	MW721981_China_2019_Rh.microplus_JTV/HAHH2	MW722005_China_2019_Rh.microplus_JTV/HAHH2	MW722031_China_2019_Rh.microplus_JTV/HAHH2
MW721958_China_2019_Rh.microplus_JTV/HAHH4	MW722003_China_2019_Rh.microplus_JTV/HAHH4	MW722006_China_2019_Rh.microplus_JTV/HAHH4	MW722033_China_2019_Rh.microplus_JTV/HAHH4
MW721959_China_2019_Rh.microplus_JTV/LTBMH8	MW721983_China_2019_Rh.microplus_JTV/LTBMH8	MW722007_China_2019_Rh.microplus_JTV/LTBMH8	MW722034_China_2019_Rh.microplus_JTV/LTBMH8
MW721960_China_2019_Rh.microplus_JTV/HAYH1	MW721984_China_2019_Rh.microplus_JTV/HAYH1	MW722008_China_2019_Rh.microplus_JTV/HAYH1	MW722035_China_2019_Rh.microplus_JTV/HAYH1
MW721961_China_2019_Rh.microplus_JTV/HAYH2	MW721985_China_2019_Rh.microplus_JTV/HAYH2	MW722009_China_2019_Rh.microplus_JTV/HAYH2	MW722036_China_2019_Rh.microplus_JTV/HAYH2
MW721962_China_2019_H.longicornis_JTV/SZYD2	MW721987_China_2019_H.longicornis_JTV/SZYD2	MW722011_China_2019_H.longicornis_JTV/SZYD2	MW722037_China_2019_H.longicornis_JTV/SZYD2
MW721963_China_2019_H.longicornis_JTV/SZYD4	MW721988_China_2019_H.longicornis_JTV/SZYD4	MW722012_China_2019_H.longicornis_JTV/SZYD4	MW722038_China_2019_H.longicornis_JTV/SZYD4
MW721964_China_2019_Rh.microplus_JTV/HAHH6	MW721989_China_2019_Rh.microplus_JTV/HAHH6	MW722013_China_2019_Rh.microplus_JTV/HAHH6	MW722039_China_2019_Rh.microplus_JTV/HAHH6
MW721965_China_2019_Rh.microplus_JTV/HAHH7	MW721990_China_2019_Rh.microplus_JTV/HAHH7	MW722014_China_2019_Rh.microplus_JTV/HAHH7	MW722040_China_2019_Rh.microplus_JTV/HAHH7
MW721967_China_2019_Rh.microplus_JTV/HAHH9	MW721992_China_2019_Rh.microplus_JTV/HAHH9	MW722015_China_2019_Rh.microplus_JTV/HAHH9	MW722042_China_2019_Rh.microplus_JTV/HAHH9
MW721968_China_2019_H.longicornis_JTV/SZWH1	MW721993_China_2019_H.longicornis_JTV/SZWH1	MW722016_China_2019_H.longicornis_JTV/SZWH1	MW722043_China_2019_H.longicornis_JTV/SZWH1
MW721969_China_2019_H.longicornis_JTV/SZWH2	MW721994_China_2019_H.longicornis_JTV/SZWH2	MW722017_China_2019_H.longicornis_JTV/SZWH2	MW722044_China_2019_H.longicornis_JTV/SZWH2
MW721970_China_2019_H.longicornis_JTV/SZWH3	MW721995_China_2019_H.longicornis_JTV/SZWH3	MW722018_China_2019_H.longicornis_JTV/SZWH3	MW722045_China_2019_H.longicornis_JTV/SZWH3
MW721971_China_2019_H.longicornis_JTV/SZWH4	MW721996_China_2019_H.longicornis_JTV/SZWH4	MW722019_China_2019_H.longicornis_JTV/SZWH4	MW722046_China_2019_H.longicornis_JTV/SZWH4
MW721976_China_2019_H.longicornis_JTV/SZYD6	MW722000_China_2019_H.longicornis_JTV/SZYD6	MW722020_China_2019_H.longicornis_JTV/SZYD6	MW722051_China_2019_H.longicornis_JTV/SZYD6
MW721977_China_2019_H.longicornis_JTV/SZYD8	MW722001_China_2019_H.longicornis_JTV/SZYD8	MW722022_China_2019_H.longicornis_JTV/SZYD8	MW722052_China_2019_H.longicornis_JTV/SZYD8
MW721966_China_2019_Rh.microplus_JTV/HAHH8	MW721991_China_2019_Rh.microplus_JTV/HAHH8	MW722023_China_2019_Rh.microplus_JTV/HAHH8	MW722041_China_2019_Rh.microplus_JTV/HAHH8
MW721957_China_2019_Rh.microplus_JTV/HAHH3	MW721982_China_2019_Rh.microplus_JTV/HAHH3	MW722024_China_2019_Rh.microplus_JTV/HAHH3	MW722032_China_2019_Rh.microplus_JTV/HAHH3
MW721973_China_2019_H.longicornis_JTV/SZYD16	MW721997_China_2019_H.longicornis_JTV/SZYD16	MW722026_China_2019_H.longicornis_JTV/SZYD16	MW722048_China_2019_H.longicornis_JTV/SZYD16
MW721974_China_2019_H.longicornis_JTV/SZYD12	MW721998_China_2019_H.longicornis_JTV/SZYD12	MW722027_China_2019_H.longicornis_JTV/SZYD12	MW722049_China_2019_H.longicornis_JTV/SZYD12
MW721975_China_2019_H.longicornis_JTV/SZYD14	MW721999_China_2019_H.longicornis_JTV/SZYD14	MW722028_China_2019_H.longicornis_JTV/SZYD14	MW722050_China_2019_H.longicornis_JTV/SZYD14
ON186501_Kenya_2019_Amblyomma sp_MT297	ON186509_Kenya_2019_Amblyomma sp_MT297	ON186519_Kenya_2019_Amblyomma sp_MT297	ON186523_Kenya_2019_Amblyomma sp_MT297
OR036990_China_2021_Rh.microplus_21GZ1	OR036991_China_2021_Rh.microplus_21GZ1	OR036992_China_2021_Rh.microplus_21GZ1	OR036993_China_2021_Rh.microplus_21GZ1
KX377513_Uganda_2012_Piliocolobus_rufomitratus_RC27	KX377514_Uganda_2012_Piliocolobus_rufomitratus_RC27	KX377515_Uganda_2012_Piliocolobus_rufomitratus_RC27	KX377516_Uganda_2012_Piliocolobus_rufomitratus_RC27
MN648774_Alongshan_Russia_2014_Ixodes_persulcatus_miass519	MN648776_Alongshan_Russia_2014_Ixodes_persulcatus_miass519	MN648775_Alongshan_Russia_2014_Ixodes_persulcatus_miass519	MN648777_Alongshan_Russia_2014_Ixodes_persulcatus_miass519
PP779174_Guinea_2021_Rh.microplus_gt402_this study	PP779180_Guinea_2021_Rh.microplus_gt402_this study	PP779186_Guinea_2021_Rh.microplus_gt402_this study	PP779192_Guinea_2021_Rh.microplus_gt402_this study
PP779170_Guinea_2022_Rh.geigyi_gt127_this study	PP779176_Guinea_2022_Rh.geigyi_gt127_this study	PP779182_Guinea_2022_Rh.geigyi_gt127_this study	PP779188_Guinea_2022_Rh.geigyi_gt127_this study
PP779169_Guinea_2022_Rh.geigyi_gt121_this study	PP779175_Guinea_2022_Rh.geigyi_gt121_this study	PP779181_Guinea_2022_Rh.geigyi_gt121_this study	PP779187_Guinea_2022_Rh.geigyi_gt121_this study
PP779173_Guinea_2021_Rh.microplus_gt312_this study	PP779179_Guinea_2021_Rh.microplus_gt312_this study	PP779185_Guinea_2021_Rh.microplus_gt312_this study	PP779191_Guinea_2021_Rh.microplus_gt312_this study
PP779171_Guinea_2022_A.variegatum_gt130_this study	PP779177_Guinea_2022_A.variegatum_gt130_this study	PP779183_Guinea_2022_A.variegatum_gt130_this study	PP779189_Guinea_2022_A.variegatum_gt130_this study
PP779172_Guinea_2022_A.variegatum_gt174_this study	PP779178_Guinea_2022_A.variegatum_gt174_this study	PP779184_Guinea_2022_A.variegatum_gt174_this study	PP779190_Guinea_2022_A.variegatum_gt174_this study
